# Supplementary material for: A New Fluorescent Probe for Hydrogen Sulfide Detection in Solution and Living Cells
Source: Molecules. 2023 Aug 23;28(17):6195. doi: 10.3390/molecules28176195 (PMC10488361; doi:10.3390/molecules28176195)
Supplement: Supplementary file 1 [file molecules-28-06195-s001.zip]

Archive with 1 entries (1 files):
- molecules-2474128-supplementary.pdf
